# Supplementary material for: Release of TGF-β3 from Surface-Modified PCL Fiber Mats Triggers a Dose-Dependent Chondrogenic Differentiation of Human Mesenchymal Stromal Cells
Source: Pharmaceutics. 2023 Apr 21;15(4):1303. doi: 10.3390/pharmaceutics15041303 (PMC10146193; doi:10.3390/pharmaceutics15041303)
Supplement: Supplementary file 1 [file pharmaceutics-15-01303-s001.zip]

Archive with 1 entries (1 files):
- pharmaceutics-2313746-supplementary.pdf
